# Supplementary material for: Attribution of Ghrelin to Cancer; Attempts to Unravel an Apparent Controversy
Source: Front Oncol. 2019 Oct 16;9:1014. doi: 10.3389/fonc.2019.01014 (PMC6805778; doi:10.3389/fonc.2019.01014)
Supplement: Supplementary file 1 [file Data_Sheet_1.zip]

Archive with 6 entries (6 files):
- Table 1.docx
- Table 2.docx
- Table 3.docx
- Table 4.docx
- Table 5.docx
- Table 6.docx
